# Supplementary material for: Analyzing Cold Tolerance Mechanism in Transgenic Zebrafish (Danio rerio)
Source: PLoS One. 2014 Jul 24;9(7):e102492. doi: 10.1371/journal.pone.0102492 (PMC4109919; doi:10.1371/journal.pone.0102492)
Supplement: Table S1 — qRT-PCR primers used for validating microarray data. (XLS) [file pone.0102492.s006.xls]

## Sheet: Sheet1
Gene symbol	GenBank Accession NO.	Forward primer(5'-3')	Reverse primer(5'-3')	Amplicon size(bp)	Tm(°C)	Amplification efficency(%)	Gene name
Genes induced by temperature stress
dbp2	NM_001197062	CCTGACGGAGAACGGGATG	TGGCGGATGTTGGAGACG	161	60.7/60.4	96.76	D-box binding protein 2
nr1d1	NM_205729	GCAATTCACCCAACAAATCAG	CAGGCATGGACGCCATAGT	112	58.0/58.9	94.73	nuclear receptor subfamily 1, group d, member 1
per2	NM_182857	CCCAGTAAGCCTGAAAGCG	GACGGCGAGACCTTGAACAT	138	58.4/59.8	100.84	period homolog 2 (Drosophila)
per1b	NM_212439	TCATCGTTGGACGGCATAAA	TGGACGGGCTGAACTAGGAG	145	59.7/59.4	89.54	period homolog 1b (Drosophila)
Genes inhibited by temperature stress
ascl1b	NM_131231.1	GCGGCGAACAAGAAGATGAG	GCGTTGGAGACGGATGGAG	143	60.8/60.9	94.06	achaete-scute complex-like 1b (Drosophila)
opn1mw2	NM_182891.2	CTTTGCGGCCTGGATCTTT	CATGCAGCTACGGAACTGTTTG	142	60.2/61.0	92.43	opsin 1 (cone pigments), medium-wave-sensitive, 1
tmx3	NM_001020557.1	GCTTGGACTGCCAGTGGGT	GCTGCGATTCTATTGCCTTCTT	143	60.3/60.8	93.09	thioredoxin-related transmembrane protein 3
Reference genes
bactin1	NM_131031	CGAGCAGGAGATGGGAACC	CAACGGAAACGCTCATTGC	102	60.0/59.8	96.14	actin, beta1
