# Supplementary material for: Analyzing Cold Tolerance Mechanism in Transgenic Zebrafish (Danio rerio)
Source: PLoS One. 2014 Jul 24;9(7):e102492. doi: 10.1371/journal.pone.0102492 (PMC4109919; doi:10.1371/journal.pone.0102492)
Supplement: Table S2 — GO enrichment analysis of cold-regulated genes. (XLS) [file pone.0102492.s007.xls]

## Sheet: Up-regulated genes
m3ck-13 °C vs m3ck-28 °C up-regulated
	GOID	Ontology	Term	Number of genes in the list	Number of genes on microarray	p-value
	GO:0005319	molecular_function	lipid transporter activity	37	85	4.67946e-45
	GO:0022892	molecular_function	substrate-specific transporter activity	42	1056	4.65788e-09
	GO:0006810	biological_process	transport	49	2373	0.0164953
	GO:0006869	biological_process	lipid transport	37	123	5.42172e-38
	GO:0010876	biological_process	lipid localization	37	124	6.3684e-38
	GO:0033036	biological_process	macromolecule localization	39	781	3.0032e-11
	GO:0044765	biological_process	single-organism transport	43	1520	3.53957e-05
	GO:0051234	biological_process	establishment of localization	49	2394	0.0195829
	GO:0071702	biological_process	organic substance transport	41	822	9.46563e-12
	GO:0019012	cellular_component	virion	14	25	2.46076e-18
	GO:0019031	cellular_component	viral envelope	14	16	9.15338e-23
	GO:0036338	cellular_component	viral membrane	14	16	9.15338e-23
	GO:0044423	cellular_component	virion part	14	25	2.46076e-18
	GO:0003913	molecular_function	DNA photolyase activity	6	20	1.24696e-05
	GO:0016829	molecular_function	lyase activity	12	253	0.00514313
	GO:0006259	biological_process	DNA metabolic process	23	474	3.43506e-06
	GO:0000785	cellular_component	chromatin	17	190	3.4432e-08
	GO:0000786	cellular_component	nucleosome	17	99	1.42615e-12
	GO:0005694	cellular_component	chromosome	17	329	7.1239e-05
	GO:0032993	cellular_component	protein-DNA complex	17	100	1.51035e-12
	GO:0044427	cellular_component	chromosomal part	17	246	1.52825e-06
	GO:0006323	biological_process	DNA packaging	17	126	5.22907e-11
	GO:0006325	biological_process	chromatin organization	17	307	3.04983e-05
	GO:0006333	biological_process	chromatin assembly or disassembly	17	182	1.80894e-08
	GO:0006334	biological_process	nucleosome assembly	17	114	1.03945e-11
	GO:0022607	biological_process	cellular component assembly	17	381	0.000467391
	GO:0031497	biological_process	chromatin assembly	17	114	1.03945e-11
	GO:0034622	biological_process	cellular macromolecular complex assembly	17	233	7.36789e-07
	GO:0034728	biological_process	nucleosome organization	17	114	1.03945e-11
	GO:0043933	biological_process	macromolecular complex subunit organization	17	293	1.631e-05
	GO:0044085	biological_process	cellular component biogenesis	17	481	0.00720367
	GO:0051276	biological_process	chromosome organization	17	348	0.000150361
	GO:0065003	biological_process	macromolecular complex assembly	17	259	3.18022e-06
	GO:0065004	biological_process	protein-DNA complex assembly	17	114	1.03945e-11
	GO:0071103	biological_process	DNA conformation change	17	133	1.20108e-10
	GO:0071824	biological_process	protein-DNA complex subunit organization	17	114	1.03945e-11
	GO:0009410	biological_process	response to xenobiotic stimulus	6	51	0.00263024
	GO:0042221	biological_process	response to chemical stimulus	17	525	0.0192422
	GO:0009719	biological_process	response to endogenous stimulus	13	120	4.26168e-07
	GO:0009725	biological_process	response to hormone stimulus	13	62	9.0501e-11
	GO:0010033	biological_process	response to organic substance	15	178	7.96057e-07
	GO:0014070	biological_process	response to organic cyclic compound	13	50	6.50637e-12
	GO:0032355	biological_process	response to estradiol stimulus	13	37	1.19448e-13
	GO:0033993	biological_process	response to lipid	15	63	4.0704e-13
	GO:0043627	biological_process	response to estrogen stimulus	13	37	1.19448e-13
	GO:0048545	biological_process	response to steroid hormone stimulus	13	44	1.2886e-12
	GO:0097305	biological_process	response to alcohol	13	41	4.84432e-13
	GO:1901700	biological_process	response to oxygen-containing compound	16	84	1.51035e-12
	GO:0030424	cellular_component	axon	5	20	0.000304342
	GO:0033267	cellular_component	axon part	5	13	3.04983e-05
	GO:0033268	cellular_component	node of Ranvier	5	11	1.24702e-05
	GO:0043005	cellular_component	neuron projection	5	26	0.00115167
	GO:0044304	cellular_component	main axon	5	11	1.24702e-05
	GO:0044463	cellular_component	cell projection part	5	31	0.00255969
	GO:0097458	cellular_component	neuron part	5	29	0.00185474
	GO:0033270	cellular_component	paranode region of axon	5	11	1.24702e-05
	GO:0016044	biological_process	cellular membrane organization	5	57	0.0392893
	GO:0021700	biological_process	developmental maturation	5	54	0.0313798
	GO:0042551	biological_process	neuron maturation	5	14	4.50872e-05
	GO:0045161	biological_process	neuronal ion channel clustering	5	13	3.04983e-05
	GO:0045162	biological_process	clustering of voltage-gated sodium channels	5	13	3.04983e-05
	GO:0048469	biological_process	cell maturation	5	42	0.0104801
	GO:0061024	biological_process	membrane organization	5	57	0.0392893
	GO:0005615	cellular_component	extracellular space	10	129	0.00037916
	GO:0004768	molecular_function	stearoyl-CoA 9-desaturase activity	3	5	0.00137866
	GO:0016215	molecular_function	acyl-CoA desaturase activity	3	5	0.00137866
	GO:0016717	molecular_function	oxidoreductase activity, acting on paired donors, with oxidation of a pair of donors resulting in the reduction of molecular oxygen to two molecules of water	3	12	0.0233913
	GO:0016863	molecular_function	intramolecular oxidoreductase activity, transposing C=C bonds	3	7	0.00430744
	GO:0047750	molecular_function	cholestenol delta-isomerase activity	3	5	0.00137866
	GO:0004887	molecular_function	thyroid hormone receptor activity	4	17	0.00329315
	GO:0004089	molecular_function	carbonate dehydratase activity	5	29	0.00185474
	GO:0006730	biological_process	one-carbon metabolic process	5	53	0.0291429
wt-13 °C vs wt-28 °C up-regulated
	GOID	Ontology	Term	Number of genes in the list	Number of genes on microarray	p-value
	GO:0003913	molecular_function	DNA photolyase activity	4	20	0.000147102
	GO:0016830	molecular_function	carbon-carbon lyase activity	5	110	0.00629714
	GO:0006259	biological_process	DNA metabolic process	12	474	0.000125308
	GO:0006950	biological_process	response to stress	11	639	0.00624353
	GO:0033554	biological_process	cellular response to stress	5	191	0.0596938
	GO:0050896	biological_process	response to stimulus	29	3277	0.00935068
	GO:0051716	biological_process	cellular response to stimulus	22	2313	0.0213035
	GO:0005501	molecular_function	retinoid binding	3	7	0.000231438
	GO:0008289	molecular_function	lipid binding	6	306	0.0841402
	GO:0019840	molecular_function	isoprenoid binding	3	7	0.000231438
	GO:0050789	biological_process	regulation of biological process	44	4758	9.09659e-05
	GO:0050794	biological_process	regulation of cellular process	44	4537	2.74357e-05
	GO:0065007	biological_process	biological regulation	46	5004	6.10981e-05
	GO:0003008	biological_process	system process	7	288	0.0129752
	GO:0007600	biological_process	sensory perception	7	159	0.000516305
	GO:0050877	biological_process	neurological system process	7	227	0.00345566
	GO:0004871	molecular_function	signal transducer activity	17	1282	0.00280497
	GO:0060089	molecular_function	molecular transducer activity	17	1282	0.00280497
	GO:0006355	biological_process	regulation of transcription, DNA-dependent	28	1642	3.37854e-07
	GO:0009889	biological_process	regulation of biosynthetic process	28	1746	7.38146e-07
	GO:0010468	biological_process	regulation of gene expression	28	1780	9.5251e-07
	GO:0010556	biological_process	regulation of macromolecule biosynthetic process	28	1728	7.26699e-07
	GO:0019219	biological_process	regulation of nucleobase-containing compound metabolic process	28	1751	7.38146e-07
	GO:0019222	biological_process	regulation of metabolic process	28	2105	1.57506e-05
	GO:0031323	biological_process	regulation of cellular metabolic process	28	1900	2.93959e-06
	GO:0031326	biological_process	regulation of cellular biosynthetic process	28	1743	7.38146e-07
	GO:0051171	biological_process	regulation of nitrogen compound metabolic process	28	1754	7.38146e-07
	GO:0051252	biological_process	regulation of RNA metabolic process	28	1645	3.37854e-07
	GO:0060255	biological_process	regulation of macromolecule metabolic process	28	1944	4.5462e-06
	GO:0080090	biological_process	regulation of primary metabolic process	28	1980	5.48131e-06
	GO:2000112	biological_process	regulation of cellular macromolecule biosynthetic process	28	1725	7.26699e-07
	GO:2001141	biological_process	regulation of RNA biosynthetic process	28	1642	3.37854e-07
	GO:0009266	biological_process	response to temperature stimulus	3	46	0.0443176
	GO:0009628	biological_process	response to abiotic stimulus	11	237	1.9205e-06
	GO:0009314	biological_process	response to radiation	11	108	1.39252e-09
	GO:0009416	biological_process	response to light stimulus	11	104	1.14239e-09
	GO:0003676	molecular_function	nucleic acid binding	36	4413	0.00754373
	GO:0004427	molecular_function	inorganic diphosphatase activity	2	6	0.0129752
	GO:0003677	molecular_function	DNA binding	33	2273	4.30428e-07
	GO:0001071	molecular_function	nucleic acid binding transcription factor activity	20	1348	0.000171772
	GO:0003700	molecular_function	sequence-specific DNA binding transcription factor activity	20	1348	0.000171772
	GO:0003707	molecular_function	steroid hormone receptor activity	6	150	0.00299541
	GO:0000981	molecular_function	sequence-specific DNA binding RNA polymerase II transcription factor activity	6	147	0.00280191
	GO:0004879	molecular_function	ligand-activated sequence-specific DNA binding RNA polymerase II transcription factor activity	6	147	0.00280191
	GO:0005634	cellular_component	nucleus	35	3640	0.000516305
	GO:0043227	cellular_component	membrane-bounded organelle	36	5085	0.077856
	GO:0043231	cellular_component	intracellular membrane-bounded organelle	36	5085	0.077856
	GO:0043565	molecular_function	sequence-specific DNA binding	20	1088	8.98412e-06
	GO:0000785	cellular_component	chromatin	8	190	0.000173805
	GO:0000786	cellular_component	nucleosome	8	99	2.80329e-06
	GO:0005694	cellular_component	chromosome	8	329	0.00541791
	GO:0032993	cellular_component	protein-DNA complex	8	100	2.87605e-06
	GO:0044427	cellular_component	chromosomal part	8	246	0.000877177
	GO:0006323	biological_process	DNA packaging	8	126	1.08094e-05
	GO:0006325	biological_process	chromatin organization	8	307	0.00344931
	GO:0006333	biological_process	chromatin assembly or disassembly	8	182	0.00013864
	GO:0006334	biological_process	nucleosome assembly	8	114	5.48131e-06
	GO:0022607	biological_process	cellular component assembly	8	381	0.0129752
	GO:0031497	biological_process	chromatin assembly	8	114	5.48131e-06
	GO:0034622	biological_process	cellular macromolecular complex assembly	8	233	0.000645573
	GO:0034728	biological_process	nucleosome organization	8	114	5.48131e-06
	GO:0043933	biological_process	macromolecular complex subunit organization	8	293	0.00280191
	GO:0044085	biological_process	cellular component biogenesis	8	481	0.0510583
	GO:0051276	biological_process	chromosome organization	8	348	0.00754373
	GO:0065003	biological_process	macromolecular complex assembly	8	259	0.0012485
	GO:0065004	biological_process	protein-DNA complex assembly	8	114	5.48131e-06
	GO:0071103	biological_process	DNA conformation change	8	133	1.57506e-05
	GO:0071824	biological_process	protein-DNA complex subunit organization	8	114	5.48131e-06
	GO:0004303	molecular_function	estradiol 17-beta-dehydrogenase activity	2	14	0.0638051
	GO:0006703	biological_process	estrogen biosynthetic process	2	8	0.0227262
	GO:0008210	biological_process	estrogen metabolic process	2	9	0.028805
	GO:0010851	molecular_function	cyclase regulator activity	3	10	0.000645573
	GO:0010853	molecular_function	cyclase activator activity	3	10	0.000645573
	GO:0030249	molecular_function	guanylate cyclase regulator activity	3	10	0.000645573
	GO:0030250	molecular_function	guanylate cyclase activator activity	3	10	0.000645573
	GO:0046983	molecular_function	protein dimerization activity	8	169	8.76923e-05
	GO:0003690	molecular_function	double-stranded DNA binding	5	19	2.93959e-06
	GO:0043566	molecular_function	structure-specific DNA binding	5	40	8.76923e-05
	GO:0009607	biological_process	response to biotic stimulus	4	122	0.0775214
	GO:0051704	biological_process	multi-organism process	4	105	0.047515
	GO:0051707	biological_process	response to other organism	4	105	0.047515
	GO:0004887	molecular_function	thyroid hormone receptor activity	2	17	0.0891426
	GO:0004703	molecular_function	G-protein coupled receptor kinase activity	3	11	0.000869304
	GO:0007602	biological_process	phototransduction	3	40	0.0303909
	GO:0009583	biological_process	detection of light stimulus	3	52	0.0596938
	GO:0009584	biological_process	detection of visible light	3	14	0.00180445
	GO:0009605	biological_process	response to external stimulus	5	207	0.0806733
	GO:0009881	molecular_function	photoreceptor activity	3	49	0.0510583
	GO:0050254	molecular_function	rhodopsin kinase activity	3	8	0.000361263
	GO:0009411	biological_process	response to UV	2	10	0.0347199
	GO:0009648	biological_process	photoperiodism	3	18	0.00342321
	GO:0000302	biological_process	response to reactive oxygen species	3	10	0.000645573
	GO:0006979	biological_process	response to oxidative stress	3	34	0.0198785
	GO:0042542	biological_process	response to hydrogen peroxide	3	10	0.000645573
	GO:1901700	biological_process	response to oxygen-containing compound	5	84	0.00213876
	GO:0009649	biological_process	entrainment of circadian clock	2	5	0.00913103
	GO:0042752	biological_process	regulation of circadian rhythm	2	6	0.0129752
	GO:0002237	biological_process	response to molecule of bacterial origin	2	10	0.0347199
	GO:0032496	biological_process	response to lipopolysaccharide	2	8	0.0227262
m3ck-13 °C vs wt-13 °C up-regulated
	GOID	Ontology	Term	Number of genes in the list	Number of genes on microarray	p-value
	GO:0016829	molecular_function	lyase activity	10	253	0.00699662
	GO:0016830	molecular_function	carbon-carbon lyase activity	7	110	0.00699662
	GO:0016831	molecular_function	carboxy-lyase activity	7	64	0.000307881
	GO:0006082	biological_process	organic acid metabolic process	12	490	0.0549871
	GO:0019752	biological_process	carboxylic acid metabolic process	12	482	0.0549871
	GO:0043436	biological_process	oxoacid metabolic process	12	490	0.0549871
	GO:0030170	molecular_function	pyridoxal phosphate binding	8	116	0.00119069
m3ck-28 °C vs wt-28 °C up-regulated
	GOID	Ontology	Term	Number of genes in the list	Number of genes on microarray	p-value
	GO:0000155	molecular_function	phosphorelay sensor kinase activity	4	11	0.0974956
	GO:0004673	molecular_function	protein histidine kinase activity	4	11	0.0974956
	GO:0018106	biological_process	peptidyl-histidine phosphorylation	4	7	0.0156831
	GO:0018202	biological_process	peptidyl-histidine modification	4	7	0.0156831
	GO:0007127	biological_process	meiosis I	4	7	0.0156831
	GO:0006857	biological_process	oligopeptide transport	4	7	0.0156831
	GO:0015833	biological_process	peptide transport	4	7	0.0156831
	GO:0042886	biological_process	amide transport	4	10	0.0709164

## Sheet: Down-regulated genes
m3ck-13 °C vs m3ck-28 °C down-regulated
	GOID	Ontology	Term	Number of genes in the list	Number of genes on microarray	p-value
	GO:0001750	cellular_component	photoreceptor outer segment	10	12	2.74779e-13
	GO:0005929	cellular_component	cilium	10	43	2.57569e-06
	GO:0031513	cellular_component	nonmotile primary cilium	10	12	2.74779e-13
	GO:0042995	cellular_component	cell projection	10	112	0.0150721
	GO:0072372	cellular_component	primary cilium	10	12	2.74779e-13
	GO:0004871	molecular_function	signal transducer activity	59	1282	4.57695e-07
	GO:0060089	molecular_function	molecular transducer activity	59	1282	4.57695e-07
	GO:0004872	molecular_function	receptor activity	63	1662	0.000128909
	GO:0004888	molecular_function	transmembrane signaling receptor activity	38	773	7.23527e-05
	GO:0004930	molecular_function	G-protein coupled receptor activity	33	420	6.43642e-09
	GO:0038023	molecular_function	signaling receptor activity	47	948	2.32305e-06
	GO:0007166	biological_process	cell surface receptor signaling pathway	42	1081	0.005719
	GO:0007186	biological_process	G-protein coupled receptor signaling pathway	41	605	2.87118e-09
	GO:0003008	biological_process	system process	34	288	4.52516e-14
	GO:0007600	biological_process	sensory perception	34	159	2.50216e-22
	GO:0007601	biological_process	visual perception	34	119	7.88054e-27
	GO:0050877	biological_process	neurological system process	34	227	2.90243e-17
	GO:0050953	biological_process	sensory perception of light stimulus	34	119	7.88054e-27
	GO:0007602	biological_process	phototransduction	17	40	3.49338e-16
	GO:0009314	biological_process	response to radiation	21	108	1.14674e-12
	GO:0009416	biological_process	response to light stimulus	21	104	5.44247e-13
	GO:0009581	biological_process	detection of external stimulus	17	76	4.13159e-11
	GO:0009582	biological_process	detection of abiotic stimulus	17	76	4.13159e-11
	GO:0009583	biological_process	detection of light stimulus	17	52	5.79531e-14
	GO:0009605	biological_process	response to external stimulus	18	207	4.72297e-05
	GO:0009628	biological_process	response to abiotic stimulus	25	237	3.77759e-09
	GO:0051606	biological_process	detection of stimulus	17	77	4.94692e-11
	GO:0009881	molecular_function	photoreceptor activity	19	49	2.90243e-17
	GO:0018298	biological_process	protein-chromophore linkage	19	46	7.82002e-18
	GO:0010851	molecular_function	cyclase regulator activity	4	10	0.00660758
	GO:0010853	molecular_function	cyclase activator activity	4	10	0.00660758
	GO:0030249	molecular_function	guanylate cyclase regulator activity	4	10	0.00660758
	GO:0030250	molecular_function	guanylate cyclase activator activity	4	10	0.00660758
	GO:0004112	molecular_function	cyclic-nucleotide phosphodiesterase activity	6	22	0.000849174
	GO:0004114	molecular_function	3',5'-cyclic-nucleotide phosphodiesterase activity	6	22	0.000849174
	GO:0008081	molecular_function	phosphoric diester hydrolase activity	8	69	0.013268
	GO:0019898	cellular_component	extrinsic to membrane	8	70	0.0143595
wt-13 °C vs wt-28 °C down-regulated
	GOID	Ontology	Term	Number of genes in the list	Number of genes on microarray	p-value
	GO:0001750	cellular_component	photoreceptor outer segment	2	12	0.0765415
	GO:0031513	cellular_component	nonmotile primary cilium	2	12	0.0765415
	GO:0072372	cellular_component	primary cilium	2	12	0.0765415
	GO:0004930	molecular_function	G-protein coupled receptor activity	8	420	0.0142347
	GO:0007186	biological_process	G-protein coupled receptor signaling pathway	9	605	0.0304668
	GO:0003008	biological_process	system process	7	288	0.00928708
	GO:0007600	biological_process	sensory perception	7	159	0.000432141
	GO:0007601	biological_process	visual perception	6	119	0.000781683
	GO:0050877	biological_process	neurological system process	7	227	0.00289424
	GO:0050953	biological_process	sensory perception of light stimulus	6	119	0.000781683
	GO:0007602	biological_process	phototransduction	6	40	4.33062e-06
	GO:0009314	biological_process	response to radiation	6	108	0.000512405
	GO:0009416	biological_process	response to light stimulus	6	104	0.000475595
	GO:0009581	biological_process	detection of external stimulus	6	76	9.62951e-05
	GO:0009582	biological_process	detection of abiotic stimulus	6	76	9.62951e-05
	GO:0009583	biological_process	detection of light stimulus	6	52	1.2684e-05
	GO:0009605	biological_process	response to external stimulus	6	207	0.0114084
	GO:0009628	biological_process	response to abiotic stimulus	7	237	0.00360584
	GO:0051606	biological_process	detection of stimulus	6	77	9.62951e-05
	GO:0009881	molecular_function	photoreceptor activity	6	49	1.02517e-05
	GO:0018298	biological_process	protein-chromophore linkage	6	46	8.31105e-06
	GO:0009374	molecular_function	biotin binding	2	7	0.0281519
	GO:0005506	molecular_function	iron ion binding	8	468	0.0281519
	GO:0009055	molecular_function	electron carrier activity	5	214	0.0898825
	GO:0004470	molecular_function	malic enzyme activity	3	8	0.000512405
	GO:0016615	molecular_function	malate dehydrogenase activity	3	19	0.00548649
	GO:0006108	biological_process	malate metabolic process	3	19	0.00548649
	GO:0043648	biological_process	dicarboxylic acid metabolic process	3	23	0.00928708
m3ck-13 °C vs wt-13 °C down-regulated
	GOID	Ontology	Term	Number of genes in the list	Number of genes on microarray	p-value
	GO:0008048	molecular_function	calcium sensitive guanylate cyclase activator activity	3	5	0.00254968
	GO:0010851	molecular_function	cyclase regulator activity	3	10	0.0173911
	GO:0010853	molecular_function	cyclase activator activity	3	10	0.0173911
	GO:0030249	molecular_function	guanylate cyclase regulator activity	3	10	0.0173911
	GO:0030250	molecular_function	guanylate cyclase activator activity	3	10	0.0173911
	GO:0003008	biological_process	system process	9	288	0.08702
	GO:0007600	biological_process	sensory perception	9	159	0.00176535
	GO:0007601	biological_process	visual perception	9	119	0.000183807
	GO:0050877	biological_process	neurological system process	9	227	0.0173911
	GO:0050953	biological_process	sensory perception of light stimulus	9	119	0.000183807
m3ck-28 °C vs wt-28 °C down-regulated
	GOID	Ontology	Term	Number of genes in the list	Number of genes on microarray	p-value
	GO:0005215	molecular_function	transporter activity	35	1356	0.0053181
	GO:0005319	molecular_function	lipid transporter activity	27	85	4.52422e-28
	GO:0022892	molecular_function	substrate-specific transporter activity	35	1056	2.34347e-05
	GO:0006810	biological_process	transport	50	2373	0.0178503
	GO:0006869	biological_process	lipid transport	27	123	2.45201e-23
	GO:0010876	biological_process	lipid localization	27	124	2.58399e-23
	GO:0033036	biological_process	macromolecule localization	32	781	8.97354e-07
	GO:0044765	biological_process	single-organism transport	40	1520	0.000903177
	GO:0051234	biological_process	establishment of localization	51	2394	0.0118338
	GO:0071702	biological_process	organic substance transport	32	822	2.33704e-06
	GO:0009719	biological_process	response to endogenous stimulus	11	120	7.87956e-05
	GO:0009725	biological_process	response to hormone stimulus	11	62	1.0998e-07
	GO:0010033	biological_process	response to organic substance	15	178	1.95347e-06
	GO:0014070	biological_process	response to organic cyclic compound	10	50	1.98946e-07
	GO:0032355	biological_process	response to estradiol stimulus	10	37	1.16024e-08
	GO:0033993	biological_process	response to lipid	10	63	1.85068e-06
	GO:0043627	biological_process	response to estrogen stimulus	10	37	1.16024e-08
	GO:0048545	biological_process	response to steroid hormone stimulus	10	44	6.14228e-08
	GO:0097305	biological_process	response to alcohol	10	41	3.18249e-08
	GO:1901700	biological_process	response to oxygen-containing compound	11	84	2.1896e-06
	GO:0016757	molecular_function	transferase activity, transferring glycosyl groups	13	350	0.0844523
	GO:0016758	molecular_function	transferase activity, transferring hexosyl groups	10	219	0.0844523
	GO:0010043	biological_process	response to zinc ion	4	13	0.00450713
	GO:0051597	biological_process	response to methylmercury	4	21	0.0294097
	GO:0020027	biological_process	hemoglobin metabolic process	3	12	0.0863007
	GO:0042541	biological_process	hemoglobin biosynthetic process	3	12	0.0863007
