# Supplementary material for: Analyzing Cold Tolerance Mechanism in Transgenic Zebrafish (Danio rerio)
Source: PLoS One. 2014 Jul 24;9(7):e102492. doi: 10.1371/journal.pone.0102492 (PMC4109919; doi:10.1371/journal.pone.0102492)
Supplement: Table S3 — Pathways enrichment analysis of cold-regulated genes. (XLS) [file pone.0102492.s008.xls]

## Sheet: Sheet1
m3ck-13 °C vs m3ck-28 °C up-regulated
	Name	Hits	Total	Percent	Enrichment test pvalue
1	Apoptosis	1	96	0.0104	0.304
2	Arachidonic acid metabolism	1	32	0.0313	0.1159
3	Arginine and proline metabolism	1	60	0.0167	0.2037
4	Ascorbate and aldarate metabolism	1	16	0.0625	0.0615
5	Biosynthesis of unsaturated fatty acids	1	21	0.0476	0.0788
6	Cell adhesion molecules (CAMs)	2	109	0.0183	0.0646
7	Circadian rhythm - mammal	2	18	0.1111	0.0025
8	Cyanoamino acid metabolism	1	7	0.1429	0.0294
9	Cytokine-cytokine receptor interaction	1	169	0.0059	0.4705
10	Cytosolic DNA-sensing pathway	1	33	0.0303	0.1192
11	Folate biosynthesis	1	12	0.0833	0.0474
12	Glutathione metabolism	1	40	0.025	0.1419
13	Inositol phosphate metabolism	1	61	0.0164	0.2067
14	Lysine degradation	1	49	0.0204	0.1703
15	MAPK signaling pathway	3	309	0.0097	0.1112
16	Metabolic pathways	7	1066	0.0066	0.1067
17	NOD-like receptor signaling pathway	1	51	0.0196	0.1765
18	Oocyte meiosis	1	142	0.007	0.4141
19	PPAR signaling pathway	1	60	0.0167	0.2037
20	Regulation of actin cytoskeleton	1	254	0.0039	0.6151
21	Retinol metabolism	1	30	0.0333	0.1093
22	Selenoamino acid metabolism	1	27	0.037	0.0992
23	Sphingolipid metabolism	1	50	0.02	0.1734
24	Spliceosome	1	126	0.0079	0.3779
25	Steroid biosynthesis	2	19	0.1053	0.0028
26	Taurine and hypotaurine metabolism	1	8	0.125	0.033
27	Terpenoid backbone biosynthesis	1	14	0.0714	0.0544
28	Tight junction	2	160	0.0125	0.1224
29	Toll-like receptor signaling pathway	1	104	0.0096	0.3245
30	Wnt signaling pathway	2	182	0.011	0.1502
wt-13 °C vs wt-28 °C up-regulated
	Name	Hits	Total	Percent	Enrichment test pvalue
1	Adipocytokine signaling pathway	1	72	0.0139	0.132
2	Apoptosis	2	96	0.0208	0.0156
3	Circadian rhythm - mammal	5	18	0.2778	0
4	Cytokine-cytokine receptor interaction	2	169	0.0118	0.0435
5	Cytosolic DNA-sensing pathway	2	33	0.0606	0.0021
6	Endocytosis	3	291	0.0103	0.0195
7	Focal adhesion	1	238	0.0042	0.3716
8	MAPK signaling pathway	5	309	0.0162	0.0004
9	Metabolic pathways	2	1066	0.0019	0.6164
10	NOD-like receptor signaling pathway	2	51	0.0392	0.0048
11	Oxidative phosphorylation	1	135	0.0074	0.232
12	Pentose and glucuronate interconversions	1	18	0.0556	0.0361
13	RIG-I-like receptor signaling pathway	1	60	0.0167	0.1116
14	Toll-like receptor signaling pathway	3	104	0.0288	0.0012
15	Tryptophan metabolism	1	41	0.0244	0.0782
m3ck-13 °C vs m3ck-28 °C down-regulated
	Name	Hits	Total	Percent	Enrichment test pvalue
1	Adherens junction	1	104	0.0096	0.6042
2	Adipocytokine signaling pathway	2	72	0.0278	0.1378
3	Alanine, aspartate and glutamate metabolism	1	35	0.0286	0.272
4	Apoptosis	1	96	0.0104	0.5752
5	Arachidonic acid metabolism	1	32	0.0313	0.2525
6	Arginine and proline metabolism	1	60	0.0167	0.4161
7	Calcium signaling pathway	3	249	0.012	0.3808
8	Cell cycle	1	138	0.0072	0.707
9	Circadian rhythm - mammal	2	18	0.1111	0.0131
10	Cysteine and methionine metabolism	1	42	0.0238	0.3156
11	Cytokine-cytokine receptor interaction	5	169	0.0296	0.019
12	Cytosolic DNA-sensing pathway	1	33	0.0303	0.259
13	Drug metabolism - other enzymes	2	36	0.0556	0.0439
14	Endocytosis	4	291	0.0137	0.2608
15	Ether lipid metabolism	1	30	0.0333	0.2392
16	Fatty acid metabolism	1	36	0.0278	0.2784
17	Fructose and mannose metabolism	2	41	0.0488	0.0548
18	Galactose metabolism	1	25	0.04	0.2049
19	Gap junction	1	134	0.0075	0.6964
20	Glycerolipid metabolism	2	48	0.0417	0.0714
21	Glycerophospholipid metabolism	1	71	0.0141	0.4702
22	Glycine, serine and threonine metabolism	1	30	0.0333	0.2392
23	Glycolysis / Gluconeogenesis	2	63	0.0317	0.1115
24	GnRH signaling pathway	2	131	0.0153	0.3258
25	Jak-STAT signaling pathway	3	107	0.028	0.0729
26	MAPK signaling pathway	2	309	0.0065	0.7593
27	Melanogenesis	3	135	0.0222	0.1218
28	Metabolic pathways	10	1066	0.0094	0.4718
29	Natural killer cell mediated cytotoxicity	2	98	0.0204	0.219
30	Neuroactive ligand-receptor interaction	5	316	0.0158	0.1533
31	Oocyte meiosis	1	142	0.007	0.7172
32	Other glycan degradation	1	20	0.05	0.169
33	Pantothenate and CoA biosynthesis	1	12	0.0833	0.1083
34	Pentose phosphate pathway	1	31	0.0323	0.2459
35	Peroxisome	1	78	0.0128	0.502
36	Porphyrin and chlorophyll metabolism	1	33	0.0303	0.259
37	PPAR signaling pathway	4	60	0.0667	0.0024
38	Progesterone-mediated oocyte maturation	1	107	0.0093	0.6146
39	Propanoate metabolism	1	35	0.0286	0.272
40	Purine metabolism	4	165	0.0242	0.0623
41	Pyrimidine metabolism	1	96	0.0104	0.5752
42	Pyruvate metabolism	1	41	0.0244	0.3095
43	Regulation of actin cytoskeleton	1	254	0.0039	0.8952
44	Regulation of autophagy	1	24	0.0417	0.1978
45	Retinol metabolism	1	30	0.0333	0.2392
46	RIG-I-like receptor signaling pathway	2	60	0.0333	0.1031
47	Sphingolipid metabolism	1	50	0.02	0.3623
48	Spliceosome	3	126	0.0238	0.105
49	Tight junction	1	160	0.0063	0.7588
50	Toll-like receptor signaling pathway	1	104	0.0096	0.6042
51	Vascular smooth muscle contraction	2	141	0.0142	0.3577
52	Wnt signaling pathway	2	182	0.011	0.4812
wt-13 °C vs wt-28 °C down-regulated
	Name	Hits	Total	Percent	Enrichment test pvalue
1	Citrate cycle (TCA cycle)	1	34	0.0294	0.0452
2	Cytokine-cytokine receptor interaction	1	169	0.0059	0.2014
3	ECM-receptor interaction	1	68	0.0147	0.0871
4	Endocytosis	2	291	0.0069	0.0572
5	Ether lipid metabolism	1	30	0.0333	0.0401
6	Focal adhesion	1	238	0.0042	0.2713
7	Glycerophospholipid metabolism	1	71	0.0141	0.0908
8	GnRH signaling pathway	1	131	0.0076	0.1602
9	Metabolic pathways	3	1066	0.0028	0.1667
10	Primary bile acid biosynthesis	1	12	0.0833	0.017
11	Pyruvate metabolism	2	41	0.0488	0.0015
12	Regulation of actin cytoskeleton	1	254	0.0039	0.2867
13	Ubiquitin mediated proteolysis	1	130	0.0077	0.1591
